# Supplementary material for: A Study on Consumers’ Willingness to Pay for Remanufactured Products: A Study Based on Hierarchical Regression Method
Source: Front Psychol. 2019 Sep 18;10:2044. doi: 10.3389/fpsyg.2019.02044 (PMC6759594; doi:10.3389/fpsyg.2019.02044)
Supplement: APPENDIX — Data and the output. [file Data_Sheet_1.ZIP]

Archive with 5 entries (4 files):
- Output1.spv
- __MACOSX/
- __MACOSX/._Output1.spv
- μò░μì«.sav
- __MACOSX/._μò░μì«.sav
